# Supplementary material for: Field of genes: using Apache Kafka as a bioinformatic data repository
Source: Gigascience. 2018 Apr 9;7(4):giy036. doi: 10.1093/gigascience/giy036 (PMC5906921; doi:10.1093/gigascience/giy036)
Supplement: Supplemental material [file giy036_supp.zip]

Archive with 5 entries (5 files):
- main.bib
- main.tex
- oup-contemporary.cls
- results.csv
- vancouver-authoryear.bst
