# Supplementary material for: Field of genes: using Apache Kafka as a bioinformatic data repository
Source: Gigascience. 2018 Apr 9;7(4):giy036. doi: 10.1093/gigascience/giy036 (PMC5906921; doi:10.1093/gigascience/giy036)
Supplement: Supplemental material [file giy036_supp.zip › main.bib]

@article{altschul1990basic,
  title={Basic local alignment search tool},
  author={Altschul, Stephen F and Gish, Warren and Miller, Webb et al.},
  journal={Journal of molecular biology},
  volume={215},
  number={3},
  pages={403--410},
  year={1990},
  publisher={Elsevier}
},
@article{wang2015building,
  title={Building a replicated logging system with Apache Kafka},
  author={Wang, Guozhang and Koshy, Joel and Subramanian, Sriram et al.},
  journal={Proceedings of the VLDB Endowment},
  volume={8},
  number={12},
  pages={1654--1655},
  year={2015},
  publisher={VLDB Endowment}
},
@article{betts2013exploring,
  title={Exploring CQRS and Event Sourcing: A journey into high scalability, availability, and maintainability with Windows Azure},
  author={Betts, Dominic and Dominguez, Julian and Melnik, Grigori et al.},
  year={2013},
  publisher={Microsoft patterns \& practices}
},
@book{gray1992transaction,
  title={Transaction processing: concepts and techniques},
  author={Gray, Jim and Reuter, Andreas},
  year={1992},
  publisher={Elsevier}
},
@inproceedings{erb2016potential,
  title={On the Potential of Event Sourcing for Retroactive Actor-based Programming},
  author={Erb, Benjamin and Habiger, Gerhard and Hauck, Franz J},
  booktitle={First Workshop on Programming Models and Languages for Distributed Computing},
  pages={4},
  year={2016},
  organization={ACM}
}
@article{pruitt2005ncbi,
  title={NCBI Reference Sequence (RefSeq): a curated non-redundant sequence database of genomes, transcripts and proteins},
  author={Pruitt, Kim D and Tatusova, Tatiana and Maglott, Donna R},
  journal={Nucleic acids research},
  volume={33},
  number={suppl 1},
  pages={D501--D504},
  year={2005},
  publisher={Oxford Univ Press}
}
@article{lawlor2015engineering,
  title={Engineering bioinformatics: building reliability, performance and productivity into bioinformatics software},
  author={Lawlor, Brendan and Walsh, Paul},
  journal={Bioengineered},
  volume={6},
  number={4},
  pages={193--203},
  year={2015},
  publisher={Taylor \& Francis}
}
@inproceedings{moreews2015curated,
  title={A curated Domain centric shared Docker registry linked to the Galaxy toolshed},
  author={Moreews, Fran{\c{c}}ois and Sallou, Olivier and Bras, YL et al.},
  booktitle={Galaxy Community Conference 2015},
  year={2015}
}
@article{belmann2015bioboxes,
  title={Bioboxes: standardised containers for interchangeable bioinformatics software},
  author={Belmann, Peter and Dr{\"o}ge, Johannes and Bremges, Andreas et al.},
  journal={GigaScience},
  volume={4},
  number={1},
  pages={1},
  year={2015},
  publisher={BioMed Central}
}
@article{moreews2015bioshadock,
  title={BioShaDock: a community driven bioinformatics shared Docker-based tools registry},
  author={Moreews, Fran{\c{c}}ois and Sallou, Olivier and M{\'e}nager, Herv{\'e} et al.},
  journal={F1000Research},
  volume={4},
  year={2015},
  publisher={Faculty of 1000 Ltd}
}
@inproceedings{ali2016case,
  title={The Case for Docker in Multicloud Enabled Bioinformatics Applications},
  author={Ali, Ahmed Abdullah and El-Kalioby, Mohamed and Abouelhoda, Mohamed},
  booktitle={International Conference on Bioinformatics and Biomedical Engineering},
  pages={587--601},
  year={2016},
  organization={Springer}
}
@article{sueoka1962genetic,
  title={On the genetic basis of variation and heterogeneity of DNA base composition},
  author={Sueoka, Noboru},
  journal={Proceedings of the National Academy of Sciences},
  volume={48},
  number={4},
  pages={582--592},
  year={1962},
  publisher={National Acad Sciences}
}
@article{desantis2006greengenes,
  title={Greengenes, a chimera-checked 16S rRNA gene database and workbench compatible with ARB},
  author={DeSantis, Todd Z and Hugenholtz, Philip and Larsen, Neils et al.},
  journal={Applied and environmental microbiology},
  volume={72},
  number={7},
  pages={5069--5072},
  year={2006},
  publisher={Am Soc Microbiol}
}
@article{handelsman2004metagenomics,
  title={Metagenomics: application of genomics to uncultured microorganisms},
  author={Handelsman, Jo},
  journal={Microbiology and molecular biology reviews},
  volume={68},
  number={4},
  pages={669--685},
  year={2004},
  publisher={Am Soc Microbiol}
}
@article{caporaso2010qiime,
  title={QIIME allows analysis of high-throughput community sequencing data},
  author={Caporaso, J Gregory and Kuczynski, Justin and Stombaugh, Jesse et al.},
  journal={Nature methods},
  volume={7},
  number={5},
  pages={335--336},
  year={2010},
  publisher={Nature Publishing Group}
}
@article{edgar2010search,
  title={Search and clustering orders of magnitude faster than BLAST},
  author={Edgar, Robert C},
  journal={Bioinformatics},
  volume={26},
  number={19},
  pages={2460--2461},
  year={2010},
  publisher={Oxford Univ Press}
}
@techreport{rideout2014consistent,
  title={Consistent, comprehensive and computationally efficient OTU definitions},
  author={Rideout, Jai Ram and He, Yan and Navas-Molina, Jose Antonio et al.},
  year={2014},
  institution={PeerJ PrePrints}
}
@book{bain2008emergent,
  title={Emergent design: the evolutionary nature of professional software development},
  author={Bain, Scott},
  year={2008},
  publisher={Pearson Education}
}
@article{bailis2013eventual,
  title={Eventual consistency today: Limitations, extensions, and beyond},
  author={Bailis, Peter and Ghodsi, Ali},
  journal={Communications of the ACM},
  volume={56},
  number={5},
  pages={55--63},
  year={2013},
  publisher={ACM}
}
@inproceedings{lawlor2016weekend,
  title={The Weekend Warrior: How to Build a Genomic Supercomputer in Your Spare Time Using Streams and Actors in Scala},
  author={Lawlor, Brendan and Walsh, Paul},
  booktitle={Ubiquitous Intelligence \& Computing, Advanced and Trusted Computing, Scalable Computing and Communications, Cloud and Big Data Computing, Internet of People, and Smart World Congress (UIC/ATC/ScalCom/CBDCom/IoP/SmartWorld), 2016 Intl IEEE Conferences},
  pages={575--580},
  year={2016},
  organization={IEEE}
}
@inproceedings{ta2016big,
  title={Big data stream computing in healthcare real-time analytics},
  author={Ta, Van-Dai and Liu, Chuan-Ming and Nkabinde, Goodwill Wandile},
  booktitle={Cloud Computing and Big Data Analysis (ICCCBDA), 2016 IEEE International Conference on},
  pages={37--42},
  year={2016},
  organization={IEEE}
}
@article{didelot2012transforming,
  title={Transforming clinical microbiology with bacterial genome sequencing},
  author={Didelot, Xavier and Bowden, Rory and Wilson, Daniel J et al.},
  journal={Nature Reviews Genetics},
  volume={13},
  number={9},
  pages={601--612},
  year={2012},
  publisher={Nature Publishing Group}
}
@article{lee2016orthoani,
  title={OrthoANI: an improved algorithm and software for calculating average nucleotide identity},
  author={Lee, Imchang and Kim, Yeong Ouk and Park, Sang-Cheol and Chun, Jongsik},
  journal={International journal of systematic and evolutionary microbiology},
  volume={66},
  number={2},
  pages={1100--1103},
  year={2016},
  publisher={Microbiology Society}
}
@data{lawlor2018fielddata,
  title={Supporting data for "Field of Genes: Using Apache Kafka as a Bioinformatic Data Repository" GigaScience Database},
  author={Lawlor, Brendan and Lynch, Richard and MacAog{\'a}in, Miche{\'a}l and Walsh, Paul},
  journal={GigaScience Database},
  year={2018},
  doi={10.5524/100430},
  url={http://gigadb.org/dataset/100430}
}
