# Supplementary material for: Field of genes: using Apache Kafka as a bioinformatic data repository
Source: Gigascience. 2018 Apr 9;7(4):giy036. doi: 10.1093/gigascience/giy036 (PMC5906921; doi:10.1093/gigascience/giy036)
Supplement: Supplemental material [file giy036_supp.zip › results.csv]

T/A	$DL_b$	$GC_b$	$DL_{FoG-4}$	$DL_{FoG-8}$	$DL_{FoG-12}$	$GC_{FoG-4}$	$GC_{FoG-8}$	$GC_{FoG-12}$	Sequences	$GCRate_b$	$GCRate_{FoG-4}$	$GCRate_{FoG-8}$	$GCRate_{FoG-12}$	$DL_{Adjusted}$
4	94	207	96	116	99	260	260	270	156086	551.540636	600.3307692308	600.3307692308	578.0962962963	112
8	216	335	179	165	152	275	261	262	309703	561.0561594	1126.1927272727	1186.6015325671	1182.072519084	112
12	333	498	381	174	146	326	276	249	458288	565.7876543	1405.791411043	1660.463768116	1840.5140562249	113
16	445	664	508	259	202	475	288	274	616215	559.6866485		2139.6354166667	2248.9598540146	112
20				395	214		315	284	769525			2442.9365079365	2778.0685920578	113
24				484	275		348	286	926824			2663.2873563218	3240.6433566434	113
