# Supplementary material for: Field of genes: using Apache Kafka as a bioinformatic data repository
Source: Gigascience. 2018 Apr 9;7(4):giy036. doi: 10.1093/gigascience/giy036 (PMC5906921; doi:10.1093/gigascience/giy036)
Supplement: Supplemental material [file giy036_supp.zip › vancouver-authoryear.bst]

%% natbib-compatible BibTeX bibliography style `vancouver-authoryear'
%% v1.1 2017/07/2012 Remove sorting by authors' names
%%
%% Use
%%
%% \usepackage{natbib}
%% \bibliographystyle{vancouver-authoryear}
%%
%% and cite references with (e.g.)
%%
%% \cite{smith77}       % to get a "[1]" in the text
%% \citep{smith77}      % to get a "[1]" in the text
%% \citet{smith77}      % to get a "Smith [1]" in the text
%% \citeauthor{smith77} % to get a "Smith" in the text
%%
%% The changes below are inspired by similar changes made to
%% splncs03.bst by Maurizio "Titto" Patrignani of
%% Dipartimento di Informatica e Automazione Universita' Roma Tre.
%% Unfortunately, splncs03.bst was not compatible with natbib (because it
%% was not built with author-year capability).
%%
%% This is derived from `splncsnat.bst',
%---------------------------------------------------------------------

ENTRY
  { address
    assignee     % for patents
    author
    booktitle    % for articles in books
    chapter      % for incollection, esp. internet documents
    cartographer % for maps
    day
    edition
    editor
    eid
    howpublished
    institution  % for technical reports
    inventor     % for patents
    journal
    key
    month
    note
    number
    organization
    pages
    part
    publisher
    school
    series
    title
    type
    url
    volume
    word
    year
  }
  {}
  { label extra.label sort.label short.list }
INTEGERS { output.state before.all mid.sentence after.sentence after.block }
FUNCTION {init.state.consts}
{ #0 'before.all :=
  #1 'mid.sentence :=
  #2 'after.sentence :=
  #3 'after.block :=
}
%% Declaration of string variables
STRINGS { s t}
FUNCTION {output.nonnull}
{ 's :=
  output.state mid.sentence =
    { ", " * write$ }
    { output.state after.block =
        { add.period$ write$
          newline$
          "\newblock " write$
        }
        { output.state before.all =
            'write$
            {  " " * write$ }
          if$
        }
      if$
      mid.sentence 'output.state :=
    }
  if$
  s
}
FUNCTION {output}
{ duplicate$ empty$
    'pop$
    'output.nonnull
  if$
}

FUNCTION {output.check}
{ 't :=
  duplicate$ empty$
    { pop$ "empty " t * " in " * cite$ * warning$ }
    'output.nonnull
  if$
}

%FUNCTION {fin.entry}
%{ duplicate$ empty$
%    'pop$
%    'write$
%  if$
%  newline$
%}
%
FUNCTION {fin.entry}
{ add.period$
  write$
  newline$
}

FUNCTION {new.block}
{ output.state before.all =
    'skip$
    { after.block 'output.state := }
  if$
}

FUNCTION {new.sentence}
{ output.state after.block =
    'skip$
    { output.state before.all =
        'skip$
        { after.sentence 'output.state := }
      if$
    }
  if$
}

FUNCTION {add.blank}
{  " " * before.all 'output.state :=
}

FUNCTION {no.blank.or.punct}
{  "" * before.all 'output.state :=
}

FUNCTION {add.semicolon}
{
  ";" *
  no.blank.or.punct
}

FUNCTION {date.block}
{
  "." *
  no.blank.or.punct
}

%%%%%%%%%%%%%%%%%%%%%%%%%%%%%%%%%%%%%%%%%%%%%%%%%%%%%%%%%%%%%
%            LOGICAL `NOT', `AND', AND `OR'                 %
%%%%%%%%%%%%%%%%%%%%%%%%%%%%%%%%%%%%%%%%%%%%%%%%%%%%%%%%%%%%%

%%%%%%%%%%%%%%%%%%%%%%%%%%%%%%%%%%%%%%%%%%%%%%%%%%%%%%%%%%%%%
% Logical 'not':
% If the first element on the stack is A then this function
% does the following:
%     push { #0 }
%     push { #1 }
% So now the first 3 elements of the stack are
%     { #1 } { #0 } A
% The first 3 are popped and subjected to 'if':
% If A > 0 then { #0 } is executed, else { #1 } is executed:
%     if A > 0
%     then 0
%     else 1
% So consider integers as logicals, where 1 = true and 0 = false,
% then this does
%     (if A then false else true)
% which is a logical 'not'.

FUNCTION {not}
{   { #0 }
    { #1 }
  if$
}
FUNCTION {and}
{   'skip$
    { pop$ #0 }
  if$
}
FUNCTION {or}
{   { pop$ #1 }
    'skip$
  if$
}

%%%%%%%%%%%%%%%%%%%%%%%%%%%%%%%%%%%%%%%%%%%%%%%%%%%%%%%%%%%%%
%  GENERAL PURPOSE FUNCTIONS FOR FORMATTING                 %
%%%%%%%%%%%%%%%%%%%%%%%%%%%%%%%%%%%%%%%%%%%%%%%%%%%%%%%%%%%%%

%%%%%%%%%%%%%%%%%%%%%%%%%%%%%%%%%%%%%%%%%%%%%%%%%%%%%%%%%%%%%
% issues warning if field is empty
% call with
%    "field"  field  warning.if.empty
% Note that the first field must be between quotes
% because it is the fieldname for use in the warning message.
%

FUNCTION {warning.if.empty}
{ empty$
    { "No "  swap$ * " in " * cite$ * warning$ }
    { pop$ }
  if$
}

%%%%%%%%%%%%%%%%%%%%%%%%%%%%%%%%%%%%%%%%%%%%%%%%%%%%%%%%%%%%%
    %
    % encloses string in pre- and postfix string
    % call with
    %    prefix postfix  S  enclose.check
    % delivers empty string if S empty
    %
FUNCTION {enclose.check}
{ duplicate$ empty$
    { pop$ pop$ pop$
      ""
    }
    { swap$ * * }
  if$
}

%%%%%%%%%%%%%%%%%%%%%%%%%%%%%%%%%%%%%%%%%%%%%%%%%%%%%%%%%%%%%
%
% emphasizes top of stack
% call with
%    string" emphasize.check
%

FUNCTION {emphasize.check}
{ "\Bem{" swap$
  "}"     swap$
  enclose.check
}


%%%%%%%%%%%%%%%%%%%%%%%%%%%%%%%%%%%%%%%%%%%%%%%%%%%%%%%%%%%%%
    %
    % brackets top of stack
    % call with
    %     "string" bracket.check
    %
FUNCTION {bracket.check}
{ "[" swap$
  "]" swap$
  enclose.check
}

%%%%%%%%%%%%%%%%%%%%%%%%%%%%%%%%%%%%%%%%%%%%%%%%%%%%%%%%%%%%%
    %
    % parenthesizes top of stack
    % call with
    %     "string" parenthesize
    %
FUNCTION {parenthesize.check}
{ "(" swap$
  ")" swap$
  enclose.check
}

STRINGS {z}

FUNCTION {remove.dots}
{ 'z :=	% expects string on top of the stack, pops the string and assigns it to variable z
  "" % push empty string
  { z empty$ not } % returns 0 if variable z is empty
  { z #1 #1 substring$ % push the first character of variable z
    z #2 global.max$ substring$ 'z := % assigns the 2nd to last character of variable z to variable z
    duplicate$ "\" = % pushes 1 if the last character is "\", otherwise 0
    { * % concatenates the last 2 literals
      z #1 #1 substring$ % push the first character of variable z
      z #2 global.max$ substring$ 'z := % assigns the 2nd to last character of variable z to variable z
      * % concatenates the last 2 literals, i.e. every character, even a dot, following a "\" will be printed
    }
    { duplicate$ "." = % pushes 1 if the last character is ".", otherwise 0
      'pop$ %  pushes the pop$ function 
      { * } % concatenates the last 2 literals
    if$ % pops the last character if it is a dot, otherwise concatenates it with the string on top of the stack
    }
    if$
  }
  while$
}

INTEGERS {l}
FUNCTION{string.length}
{
  #1 'l :=
  { duplicate$ duplicate$ #1 l substring$ = not }
    { l #1 + 'l := }
  while$
  pop$ l
}

STRINGS {replace find text}
INTEGERS {find_length}
FUNCTION {find.replace}
{ 
  'replace :=
  'find :=
  'text :=
  find string.length 'find_length :=
  ""
    { text empty$ not }
    { text #1 find_length substring$ find =
      {
        replace *
        text #1 find_length + global.max$ substring$ 'text :=
      }
      { text #1 #1 substring$ *
        text #2  global.max$ substring$ 'text :=
      }
    if$
    }
  while$
}

FUNCTION {new.block.checka}
{ empty$
    'skip$
    'new.block
  if$
}

FUNCTION {new.block.checkb}
{ empty$
  swap$ empty$
  and
    'skip$
    'new.block
  if$
}

FUNCTION {new.sentence.checka}
{ empty$
    'skip$
    'new.sentence
  if$
}

FUNCTION {new.sentence.checkb}
{ empty$
  swap$ empty$
  and
    'skip$
    'new.sentence
  if$
}

FUNCTION {field.or.null}
{ duplicate$ empty$
    { pop$ "" }
    'skip$
  if$
}

FUNCTION {emphasize}
{ skip$ }

FUNCTION {tie.or.space.prefix}
{ duplicate$ text.length$ #3 <
    { "~" }
    { " " }
  if$
  swap$
}

FUNCTION {capitalize}
{ "u" change.case$ "t" change.case$ }

FUNCTION {space.word}
{ " " swap$ * " " * }

 % Here are the language-specific definitions for explicit words.
 % Each function has a name bbl.xxx where xxx is the English word.
 % The language selected here is ENGLISH

FUNCTION {bbl.and}
{ "and"}

FUNCTION {bbl.etal}
{ "et~al." }

FUNCTION {bbl.editors}
{ "editors" }

FUNCTION {bbl.editor}
{ "editor" }

FUNCTION {bbl.cartographers}
{ "cartographers" }

FUNCTION {bbl.cartographer}
{ "cartographer" }

FUNCTION {bbl.inventors}
{ "inventors" }

FUNCTION {bbl.inventor}
{ "inventor" }

FUNCTION {bbl.assignees}
{ "assignees" }

FUNCTION {bbl.assignee}
{ "assignee" }

FUNCTION {bbl.edby}
{ "edited by" }

FUNCTION {bbl.edition}
{ "ed." }

FUNCTION {bbl.volume}
{ "vol." }

FUNCTION {bbl.of}
{ "of" }

FUNCTION {bbl.number}
{ "no." }

FUNCTION {bbl.nr}
{ "no." }

FUNCTION {bbl.in}
{ "in" }

FUNCTION {bbl.pages}
{ "p." }

FUNCTION {bbl.page}
{ "p." }

FUNCTION {bbl.chapter}
{ "chap." }

FUNCTION {bbl.techrep}
{ "Tech. Rep." }

FUNCTION {bbl.mthesis}
{ "Master's thesis" }

FUNCTION {bbl.phdthesis}
{ "Ph.D. thesis" }

FUNCTION {bbl.first}
{ "1st" }

FUNCTION {bbl.second}
{ "2nd" }

FUNCTION {bbl.third}
{ "3rd" }

FUNCTION {bbl.fourth}
{ "4th" }

FUNCTION {bbl.fifth}
{ "5th" }

FUNCTION {bbl.st}
{ "st" }

FUNCTION {bbl.nd}
{ "nd" }

FUNCTION {bbl.rd}
{ "rd" }

FUNCTION {bbl.th}
{ "th" }

MACRO {jan} {"Jan."}

MACRO {feb} {"Feb."}

MACRO {mar} {"Mar."}

MACRO {apr} {"Apr."}

MACRO {may} {"May"}

MACRO {jun} {"Jun."}

MACRO {jul} {"Jul."}

MACRO {aug} {"Aug."}

MACRO {sep} {"Sep."}

MACRO {oct} {"Oct."}

MACRO {nov} {"Nov."}

MACRO {dec} {"Dec."}

MACRO {acmcs} {"ACM Comput. Surv."}

MACRO {acta} {"Acta Inf."}

MACRO {cacm} {"Commun. ACM"}

MACRO {ibmjrd} {"IBM J. Res. Dev."}

MACRO {ibmsj} {"IBM Syst.~J."}

MACRO {ieeese} {"IEEE Trans. Software Eng."}

MACRO {ieeetc} {"IEEE Trans. Comput."}

MACRO {ieeetcad}
 {"IEEE Trans. Comput. Aid. Des."}

MACRO {ipl} {"Inf. Process. Lett."}

MACRO {jacm} {"J.~ACM"}

MACRO {jcss} {"J.~Comput. Syst. Sci."}

MACRO {scp} {"Sci. Comput. Program."}

MACRO {sicomp} {"SIAM J. Comput."}

MACRO {tocs} {"ACM Trans. Comput. Syst."}

MACRO {tods} {"ACM Trans. Database Syst."}

MACRO {tog} {"ACM Trans. Graphic."}

MACRO {toms} {"ACM Trans. Math. Software"}

MACRO {toois} {"ACM Trans. Office Inf. Syst."}

MACRO {toplas} {"ACM Trans. Progr. Lang. Syst."}

MACRO {tcs} {"Theor. Comput. Sci."}

FUNCTION {eng.ord}
{ duplicate$ "1" swap$ *
  #-2 #1 substring$ "1" =
     { bbl.th * }
     { duplicate$ #-1 #1 substring$
       duplicate$ "1" =
         { pop$ bbl.st * }
         { duplicate$ "2" =
             { pop$ bbl.nd * }
             { "3" =
                 { bbl.rd * }
                 { bbl.th * }
               if$
             }
           if$
          }
       if$
     }
   if$
}

FUNCTION {bibinfo.check}
{ swap$
  duplicate$ missing$
    {
      pop$ pop$
      ""
    }
    { duplicate$ empty$
        {
          swap$ pop$
        }
        { swap$
          pop$
        }
      if$
    }
  if$
}

FUNCTION {bibinfo.warn}
{ swap$
  duplicate$ missing$
    {
      swap$ "missing " swap$ * " in " * cite$ * warning$ pop$
      ""
    }
    { duplicate$ empty$
        {
          swap$ "empty " swap$ * " in " * cite$ * warning$
        }
        { swap$
          pop$
        }
      if$
    }
  if$
}
INTEGERS { nameptr namesleft numnames }


STRINGS  { bibinfo}

FUNCTION {format.names}
{ 'bibinfo :=
  duplicate$ empty$ 'skip$ {
  "." ". " find.replace 's :=
  "" 't :=
  #1 'nameptr :=
  s num.names$ 'numnames :=
  numnames 'namesleft :=
    { namesleft #0 > }
    { s nameptr
      "{vv~}{ll}{ f{}}{ jj}"
      format.name$
      remove.dots
      bibinfo bibinfo.check
      't :=
      nameptr #1 >
        {
          nameptr #6
          #1 + =
          numnames #6
          > and
            { "others" 't :=
              #1 'namesleft := }
            'skip$
          if$
          namesleft #1 >
            { ", " * t * }
            {
              "," *
              s nameptr "{ll}" format.name$ duplicate$ "others" =
                { 't := }
                { pop$ }
              if$
              t "others" =
                {
                  " " * bbl.etal *
                }
                { " " * t * }
              if$
            }
          if$
        }
        't
      if$
      nameptr #1 + 'nameptr :=
      namesleft #1 - 'namesleft :=
    }
  while$
  } if$
}

FUNCTION {format.names.org}
{ 'bibinfo :=
  duplicate$ empty$ 'skip$ {
  's :=
  "" 't :=
  #1 'nameptr :=
  s num.names$ 'numnames :=
  numnames 'namesleft :=
    { namesleft #0 > }
    { s nameptr
      "{ff~}{vv~}{ll}"
      format.name$
      bibinfo bibinfo.check
      't :=
      nameptr #1 >
        {
          namesleft #1 >
            { "; " * t * }
            {
              ";" *
              s nameptr "{ll}" format.name$ duplicate$ "others" =
                { 't := }
                { pop$ }
              if$
              t "others" =
                {
                  " " * bbl.etal *
                }
                { " " * t * }
              if$
            }
          if$
        }
        't
      if$
      nameptr #1 + 'nameptr :=
      namesleft #1 - 'namesleft :=
    }
  while$
  } if$
}

FUNCTION {format.names.ed}
{
  format.names
}
FUNCTION {format.key}
{ empty$
    { key field.or.null }
    { "" }
  if$
}

FUNCTION {format.authors}
{ 
  author "author" format.names
  %%"." " " "author" find.replace format.names
}

FUNCTION {format.organizations}
{ organization "organization" format.names.org
}

FUNCTION {get.bbl.editor}
{ editor num.names$ #1 > 'bbl.editors 'bbl.editor if$ }

FUNCTION {get.bbl.cartographer}
{ cartographer num.names$ #1 > 'bbl.cartographers 'bbl.cartographer if$ }

FUNCTION {get.bbl.inventor}
{ inventor num.names$ #1 > 'bbl.inventors 'bbl.inventor if$ }

FUNCTION {get.bbl.assignee}
{ assignee num.names$ #1 > 'bbl.assignees 'bbl.assignee if$ }

FUNCTION {format.editors}
{ editor "editor" format.names duplicate$ empty$ 'skip$
    {
      "," *
      " " *
      get.bbl.editor
      *
    }
  if$
}

FUNCTION {format.assignees}
{ assignee "assignee" format.names.org duplicate$ empty$ 'skip$
    {
      "," *
      " " *
      get.bbl.assignee
      *
    }
  if$
}

FUNCTION {format.cartographers}
{ cartographer "cartographer" format.names duplicate$ empty$ 'skip$
    {
      "," *
      " " *
      get.bbl.cartographer
      *
    }
  if$
}

FUNCTION {format.inventors}
{ inventor "inventor" format.names duplicate$ empty$ 'skip$
    {
      "," *
      " " *
      get.bbl.inventor
      *
    }
  if$
}

FUNCTION {format.note}
{
  url empty$
    'skip$
    { "\urlprefix\url{" url * "}" * output }
  if$
 note empty$
    { "" }
    { note #1 #1 substring$
      duplicate$ "{" =
        'skip$
        { output.state mid.sentence =
          { "l" }
          { "u" }
        if$
        change.case$
        }
      if$
      note #2 global.max$ substring$ * "note" bibinfo.check
    }
  if$
}

FUNCTION {format.title}
{ title
%%duplicate$ empty$ 'skip$
%%  { "t" change.case$ }
%%if$
  "title" bibinfo.check
}


FUNCTION {author.editor.key.full}
{ author empty$
    { editor empty$
        { key empty$
            { cite$ #1 #3 substring$ }
            'key
          if$
        }
        { editor }
      if$
    }
    { author }
  if$
}

FUNCTION {author.key.full}
{ author empty$
    { key empty$
         { cite$ #1 #3 substring$ }
          'key
      if$
    }
    { author }
  if$
}

FUNCTION {editor.key.full}
{ editor empty$
    { key empty$
         { cite$ #1 #3 substring$ }
          'key
      if$
    }
    { editor }
  if$
}

FUNCTION {make.full.names}
{ type$ "book" =
  type$ "inbook" =
  or
    'author.editor.key.full
    { type$ "proceedings" =
        'editor.key.full
        'author.key.full
      if$
    }
  if$
}

FUNCTION {output.bibitem}
{ newline$
  "\bibitem[{" write$
  label write$
  ")" make.full.names duplicate$ short.list =
     { pop$ }
     { * }
   if$
  "}]{" * write$
  cite$ write$
  "}" write$
  newline$
  ""
  before.all 'output.state :=
}

FUNCTION {n.dashify}
{
  't :=
  ""
    { t empty$ not }
    { t #1 #1 substring$ "-" =
        { t #1 #2 substring$ "--" = not
            { "--" *
              t #2 global.max$ substring$ 't :=
            }
            {   { t #1 #1 substring$ "-" = }
                { "-" *
                  t #2 global.max$ substring$ 't :=
                }
              while$
            }
          if$
        }
        { t #1 #1 substring$ *
          t #2 global.max$ substring$ 't :=
        }
      if$
    }
  while$
}

FUNCTION {word.in}
{ bbl.in capitalize
  ":" *
  " " * }

FUNCTION {format.journal.date}
{
  month "month" bibinfo.check
  duplicate$ empty$
  year  "year"  bibinfo.check duplicate$ empty$
    {
      swap$ 'skip$
      { "there's a month but no year in " cite$ * warning$ }
      if$
      *
    }
    { swap$ 'skip$
        {
          " " * swap$
        }
      if$
      *
      remove.dots
    }
  if$
  duplicate$ empty$
    'skip$
    {
      before.all 'output.state :=
    after.sentence 'output.state :=
    }
  if$
}

FUNCTION {format.date}
{
  no.blank.or.punct
  ";" 
  duplicate$ empty$
  year  "year"  bibinfo.check duplicate$ empty$
    { swap$ 'skip$
        { "there's a month but no year in " cite$ * warning$ }
      if$
      *
    }
    { swap$ 'skip$
        {
          swap$
          " " * swap$
        }
      if$
      *
    }
  if$
}

FUNCTION {format.btitle}
{ title "title" bibinfo.check
  duplicate$ empty$ 'skip$
    {
    }
  if$
}

FUNCTION {either.or.check}
{ empty$
    'pop$
    { "can't use both " swap$ * " fields in " * cite$ * warning$ }
  if$
}

FUNCTION {format.bvolume}
{ volume empty$
    { "" }
    { bbl.volume volume tie.or.space.prefix
      "volume" bibinfo.check * *
      series "series" bibinfo.check
      duplicate$ empty$ 'pop$
        { swap$ bbl.of space.word * swap$
          emphasize * }
      if$
      "volume and number" number either.or.check
    }
  if$
}

FUNCTION {format.number.series}
{ volume empty$
    { number empty$
        { series field.or.null }
        { output.state mid.sentence =
            { bbl.number }
            { bbl.number capitalize }
          if$
          number tie.or.space.prefix "number" bibinfo.check * *
          series empty$
            { "there's a number but no series in " cite$ * warning$ }
            { bbl.in space.word *
              series "series" bibinfo.check *
            }
          if$
        }
      if$
    }
    { "" }
  if$
}

FUNCTION {format.edition}
{ edition duplicate$ empty$ 'skip$
    {
%      convert.edition
      output.state mid.sentence =
        { "l" }
        { "t" }
      if$ change.case$
      "edition" bibinfo.check
      " " * bbl.edition *
    }
  if$
}
INTEGERS { multiresult }
FUNCTION {multi.page.check}
{ 't :=
  #0 'multiresult :=
    { multiresult not
      t empty$ not
      and
    }
    { t #1 #1 substring$
      duplicate$ "-" =
      swap$ duplicate$ "," =
      swap$ "+" =
      or or
        { #1 'multiresult := }
        { t #2 global.max$ substring$ 't := }
      if$
    }
  while$
  multiresult
}

FUNCTION {format.pages}
{ pages duplicate$ empty$ 'skip$
    { duplicate$ multi.page.check
        {
          bbl.pages swap$
          n.dashify
        }
        {
          bbl.page swap$
        }
      if$
      tie.or.space.prefix
      "pages" bibinfo.check
      * *
    }
  if$
}

FUNCTION {format.journal.pages}
{ pages duplicate$ empty$ 'pop$
    { swap$ duplicate$ empty$
        { pop$ pop$ format.pages }
        {
          ":" *
          swap$
          n.dashify
          "pages" bibinfo.check
          *
        }
      if$
    }
  if$
}

FUNCTION {format.vol.num}
{ volume field.or.null
  duplicate$ empty$ 'skip$
    {
      "volume" bibinfo.check
    }
  if$
  number "number" bibinfo.check duplicate$ empty$ 'skip$
    {
      swap$ duplicate$ empty$
        { "there's a number but no volume in " cite$ * warning$ }
        'skip$
      if$
      swap$
      "(" swap$ * ")" *
    }
  if$ *
}

FUNCTION {format.vol.num.pages}
{ volume field.or.null
  duplicate$ empty$ 'skip$
    {
      "volume" bibinfo.check
    }
  if$
  number "number" bibinfo.check duplicate$ empty$ 'skip$
    {
      swap$ duplicate$ empty$
        { "there's a number but no volume in " cite$ * warning$ }
        'skip$
      if$
      swap$
      "(" swap$ * ")" *
    }
  if$ *
  format.journal.pages
}

FUNCTION {format.chapter.pages}
{ chapter empty$
    'format.pages
    { type empty$
        { bbl.chapter }
		{ type "l" change.case$
		  "type" bibinfo.check
		}
	      if$
	      chapter tie.or.space.prefix
	      "chapter" bibinfo.check
	      * *
	      pages empty$
		'skip$
		{ ", " * format.pages * }
	      if$
	    }
	  if$
	}

	FUNCTION {format.booktitle}
	{
	  booktitle "booktitle" bibinfo.check
	}

	FUNCTION {format.in.ed.booktitle}
	{ format.booktitle duplicate$ empty$ 'skip$
	    {
	      editor "editor" format.names.ed duplicate$ empty$ 'pop$
		{
		  "," *
		  " " *
		  get.bbl.editor
		  ". " *
		  * swap$
		  * }
	      if$
	      word.in swap$ *
	    }
	  if$
	}

	FUNCTION {format.in.ed.title}
	{ format.title duplicate$ empty$ 'skip$
	    {
	      editor "editor" format.names.ed duplicate$ empty$ 'pop$
		{
		  "," *
		  " " *
		  get.bbl.editor
		  ". " *
		  * swap$
		  * }
	      if$
	      word.in swap$ *
	    }
	  if$
	}

	FUNCTION {empty.misc.check}
	{ author empty$ title empty$ howpublished empty$
	  month empty$ year empty$ note empty$
	  and and and and and
	    { "all relevant fields are empty in " cite$ * warning$ }
	    'skip$
	  if$
	}
FUNCTION {format.thesis.type}
	{ type duplicate$ empty$
	    'pop$
	    { swap$ pop$
	      "t" change.case$ "type" bibinfo.check
    }
  if$
}
FUNCTION {format.tr.number}
{
    number "number" bibinfo.check
  %%type duplicate$ empty$
    %%{ pop$ bbl.techrep }
    %%'skip$
  %%if$
  %%"type" bibinfo.check
  %%swap$ duplicate$ empty$
    %%{ pop$ "t" change.case$ }
    %%{ tie.or.space.prefix * * }
  %%if$
}

FUNCTION {format.org.or.pub}
{ 't :=
  ""
  address empty$ t empty$ and
    'skip$
    {
      address "address" bibinfo.check *
      t empty$
        'skip$
        { address empty$
            'skip$
            { ": " * }
          if$
          t *
        }
      if$
    }
  if$
}

FUNCTION {format.publisher.address}
{ publisher "publisher" bibinfo.warn format.org.or.pub
}

FUNCTION {format.organization.address}
{ organization "organization" bibinfo.check format.org.or.pub
}

FUNCTION {format.institution.address}
{ institution "institution" bibinfo.check format.org.or.pub
}
FUNCTION {format.article.crossref}
{
  word.in
  " \cite{" * crossref * "}" *
}
FUNCTION {format.book.crossref}
{ volume duplicate$ empty$
    { "empty volume in " cite$ * "'s crossref of " * crossref * warning$
      pop$ word.in
    }
    { bbl.volume
      capitalize
      swap$ tie.or.space.prefix "volume" bibinfo.check * * bbl.of space.word *
    }
  if$
  " \cite{" * crossref * "}" *
}
FUNCTION {format.incoll.inproc.crossref}
{
  word.in
  " \cite{" * crossref * "}" *
}
FUNCTION {misc}
{ output.bibitem
  format.authors "author" output.check
  format.editors "author and editor" output.check
  format.title "title" output.check
  type missing$
    { skip$ }
%    { format.type "type" output.check }
    { "type" output.check }    
    %%{ inbrackets type output }
  if$
  new.block
  format.publisher.address output
  format.date "year" output.check
  new.block
  format.note output
  new.block
  howpublished new.block.checka
  howpublished "howpublished" bibinfo.check output
%  output.web.refs  % urlbst
  fin.entry
  empty.misc.check
}

FUNCTION {article}
{ output.bibitem
  format.authors "author" output.check
  organization empty$
    'skip$
    { author empty$
        {
          format.organizations "organization" output.check
	}
	{
	  "; " *
	  no.blank.or.punct
          format.organizations "organization" output.check
	}
      if$
    }
  if$
  new.block
  format.title "title" output.check
  type missing$
    { skip$ }
    { "type" output.check }
  if$
  new.block
  journal
  remove.dots
  "journal" bibinfo.check
  "journal" output.check
  format.journal.date "year" output.check
  add.semicolon
  format.vol.num.pages output
  new.block
  format.note output
%  output.web.refs  % urlbst
  fin.entry
}

FUNCTION {book}
{ output.bibitem
  author empty$
    { editor empty$
        { format.organizations "organization" output.check }
        { format.editors "author and editor" output.check }
      if$
    } 
    { format.authors output.nonnull
      "author and editor" editor either.or.check
    }
  if$
  new.block
  format.btitle "title" output.check
  format.bvolume output
  new.block
  format.edition output
  new.sentence
  author empty$ not
  editor empty$ not
  and
    { format.editors "author and editor" output.check }
      'skip$
  if$
  format.number.series output
  format.publisher.address output
  format.date "year" output.check
  new.block
  format.note output
%  output.web.refs  % urlbst
  fin.entry
}
FUNCTION {booklet}
{ misc }

FUNCTION {dictionary}
{ output.bibitem
  format.booktitle "booktitle" output.check
  format.bvolume output
  new.block
  format.edition output
  new.sentence
  format.publisher.address output
  format.date "year" output.check
  format.btitle "title" output.check
  add.semicolon
  add.blank
  format.pages "pages" output.check
  new.block
  format.note output
%  output.web.refs  % urlbst
  fin.entry
}

FUNCTION {inbook}
{ output.bibitem
  format.authors "author" output.check
  new.block
  chapter "chapter" output.check
  new.block
  format.in.ed.title "title" output.check
  format.bvolume output
  format.edition output
  new.sentence
  format.number.series output
  format.publisher.address output
  format.date "year" output.check
  date.block
  add.blank
  format.pages "pages" output.check
  new.block
  format.note output
%  output.web.refs  % urlbst
  fin.entry
}

FUNCTION {incollection}
{ output.bibitem
  format.authors "author" output.check
  new.block
  format.title "title" output.check
  new.block
  format.in.ed.booktitle "booktitle" output.check
  format.bvolume output
  format.edition output
  new.sentence
  format.number.series output
  format.publisher.address output
  format.date "year" output.check
  date.block
%  add.blank
  format.pages "pages" output.check
  new.block
  format.note output
  fin.entry
}
FUNCTION {inproceedings}
{ output.bibitem
  format.authors "author" output.check
  new.block
  format.title "title" output.check
  new.block
  format.in.ed.booktitle "booktitle" output.check
  format.bvolume output
  new.sentence
  format.number.series output
  publisher empty$
    { format.organization.address output }
    { organization "organization" bibinfo.check output
      format.publisher.address output
    }
  if$
  format.date "year" output.check
  date.block
  add.blank
  format.pages "pages" output.check
  new.block
  format.note output
%  output.web.refs  % urlbst
  fin.entry
}
FUNCTION {conference} { inproceedings }
FUNCTION {manual}
{ output.bibitem
  format.authors output
  author format.key output
%  add.colon
  new.block
  format.btitle "title" output.check
  organization address new.block.checkb
  organization "organization" bibinfo.check output
  address "address" bibinfo.check output
  format.edition output
  format.date "year" output.check
  % new.block       ++++ REMOVED (to get comma before note)
  format.note output
  fin.entry
}

FUNCTION {phdthesis}
{ output.bibitem
  format.authors "author" output.check
  new.block
  format.btitle "title" output.check
  new.block
  "PhD thesis" format.thesis.type output.nonnull
  school "school" bibinfo.warn output
%  address "address" bibinfo.check output
  format.date "year" output.check
%  new.block
%  format.note output
%  output.web.refs  % urlbst
  fin.entry
}

FUNCTION {proceedings}
{ output.bibitem
  format.editors output
  editor format.key output
%  add.colon
  new.block
  format.btitle "title" output.check
  format.bvolume output
  new.sentence
  format.number.series output
  publisher empty$
    { format.organization.address output }
    { organization "organization" bibinfo.check output
      format.publisher.address output
    }
  if$
  format.date "year" output.check
  % new.block       ++++ REMOVED (to get comma before note)
  format.note output
  fin.entry
}

FUNCTION {techreport}
{ output.bibitem
  format.authors "author" output.check
  new.block
  format.title
  "title" output.check
  new.block
  format.institution.address output
  format.date "year" output.check
%  format.tr.number output.nonnull
%  new.block
%  format.note output
%  output.web.refs  % urlbst
  fin.entry
}

FUNCTION {unpublished}
{ output.bibitem
  format.authors "author" output.check
  author format.key output
%  add.colon
  new.block
  format.title "title" output.check
  format.date "year" output.check
  % new.block       ++++ REMOVED (to get comma before note)
  format.note "note" output.check
  fin.entry
}

FUNCTION {default.type} { misc }
READ
FUNCTION {sortify}
{ purify$
  "l" change.case$
}
INTEGERS { len }
FUNCTION {chop.word}
{ 's :=
  'len :=
  s #1 len substring$ =
    { s len #1 + global.max$ substring$ }
    's
  if$
}
FUNCTION {format.lab.names}
{ 's :=
  "" 't :=
  s #1 "{vv~}{ll}" format.name$
  s num.names$ duplicate$
  #2 >
    { pop$
      " " * bbl.etal *
    }
    { #2 <
        'skip$
        { s #2 "{ff }{vv }{ll}{ jj}" format.name$ "others" =
            {
              " " * bbl.etal *
            }
            { bbl.and space.word * s #2 "{vv~}{ll}" format.name$
              * }
          if$
        }
      if$
    }
  if$
}

FUNCTION {author.key.label}
{ author empty$
    { key empty$
        { cite$ #1 #3 substring$ }
        'key
      if$
    }
    { author format.lab.names }
  if$
}

FUNCTION {author.editor.key.label}
{ author empty$
    { editor empty$
        { key empty$
            { cite$ #1 #3 substring$ }
            'key
          if$
        }
        { editor format.lab.names }
      if$
    }
    { author format.lab.names }
  if$
}

FUNCTION {editor.key.label}
{ editor empty$
    { key empty$
        { cite$ #1 #3 substring$ }
        'key
      if$
    }
    { editor format.lab.names }
  if$
}

FUNCTION {calc.short.authors}
{ type$ "book" =
  type$ "inbook" =
  or
    'author.editor.key.label
    { type$ "proceedings" =
        'editor.key.label
        'author.key.label
      if$
    }
  if$
  'short.list :=
}

FUNCTION {calc.label}
{ calc.short.authors
  short.list
  "("
  *
  year duplicate$ empty$
     { pop$ "????" }
     'skip$
  if$
  *
  'label :=
}

FUNCTION {sort.format.names}
{ 's :=
  #1 'nameptr :=
  ""
  s num.names$ 'numnames :=
  numnames 'namesleft :=
    { namesleft #0 > }
    { s nameptr
      "{ll{ }}{  ff{ }}{  jj{ }}"
      format.name$ 't :=
      nameptr #1 >
        {
          "   "  *
          namesleft #1 = t "others" = and
            { "zzzzz" * }
            { t sortify * }
          if$
        }
        { t sortify * }
      if$
      nameptr #1 + 'nameptr :=
      namesleft #1 - 'namesleft :=
    }
  while$
}

FUNCTION {sort.format.title}
{ 't :=
  "A " #2
    "An " #3
      "The " #4 t chop.word
    chop.word
  chop.word
  sortify
  #1 global.max$ substring$
}
FUNCTION {author.sort}
{ author empty$
    { key empty$
        { "to sort, need author or key in " cite$ * warning$
          ""
        }
        { key sortify }
      if$
    }
    { author sort.format.names }
  if$
}
FUNCTION {author.editor.sort}
{ author empty$
    { editor empty$
        { key empty$
            { "to sort, need author, editor, or key in " cite$ * warning$
              ""
            }
            { key sortify }
          if$
        }
        { editor sort.format.names }
      if$
    }
    { author sort.format.names }
  if$
}
FUNCTION {editor.sort}
{ editor empty$
    { key empty$
        { "to sort, need editor or key in " cite$ * warning$
          ""
        }
        { key sortify }
      if$
    }
    { editor sort.format.names }
  if$
}
FUNCTION {presort}
{ calc.label
  % label sortify
  % "    "
  % *
  % type$ "book" =
  % type$ "inbook" =
  % or
  %   'author.editor.sort
  %   { type$ "proceedings" =
  %       'editor.sort
  %       'author.sort
  %     if$
  %   }
  % if$
  % #1 entry.max$ substring$
  % 'sort.label :=
  % sort.label
  % *
  % "    "
  % *
  % title field.or.null
  % sort.format.title
  % *
  % #1 entry.max$ substring$
  % 'sort.key$ :=
}

ITERATE {presort}
SORT
STRINGS { last.label next.extra }
INTEGERS { last.extra.num number.label }
FUNCTION {initialize.extra.label.stuff}
{ #0 int.to.chr$ 'last.label :=
  "" 'next.extra :=
  #0 'last.extra.num :=
  #0 'number.label :=
}
FUNCTION {forward.pass}
{ last.label label =
    { last.extra.num #1 + 'last.extra.num :=
      last.extra.num int.to.chr$ 'extra.label :=
    }
    { "a" chr.to.int$ 'last.extra.num :=
      "" 'extra.label :=
      label 'last.label :=
    }
  if$
  number.label #1 + 'number.label :=
}
FUNCTION {reverse.pass}
{ next.extra "b" =
    { "a" 'extra.label := }
    'skip$
  if$
  extra.label 'next.extra :=
  extra.label
  duplicate$ empty$
    'skip$
    { "{\natexlab{" swap$ * "}}" * }
  if$
  'extra.label :=
  label extra.label * 'label :=
}
EXECUTE {initialize.extra.label.stuff}
ITERATE {forward.pass}
REVERSE {reverse.pass}
FUNCTION {bib.sort.order}
{ sort.label
  "    "
  *
  year field.or.null sortify
  *
  "    "
  *
  title field.or.null
  sort.format.title
  *
  #1 entry.max$ substring$
  'sort.key$ :=
}
% ITERATE {bib.sort.order}
% SORT
FUNCTION {begin.bib}
{ preamble$ empty$
    'skip$
    { preamble$ write$ newline$ }
  if$
  "\begin{thebibliography}{" number.label int.to.str$ * "}" *
  write$ newline$
  "\providecommand{\natexlab}[1]{#1}"
  write$ newline$
  "\providecommand{\url}[1]{\texttt{#1}}"
  write$ newline$
%  "\providecommand{\urlprefix}{URL }"      ++++ EMPTIED by default
  "\providecommand{\urlprefix}{}"
  write$ newline$
}
EXECUTE {begin.bib}
EXECUTE {init.state.consts}
ITERATE {call.type$}
FUNCTION {end.bib}
{ newline$
  "\end{thebibliography}" write$ newline$
}
EXECUTE {end.bib}
%% End of customized bst file
%%
%% End of file `splncsnat.bst'.
